# Supplementary material for: Immune Responses to AAV-Vectors, the Glybera Example from Bench to Bedside
Source: Front Immunol. 2014 Mar 3;5:82. doi: 10.3389/fimmu.2014.00082 (PMC3939780; doi:10.3389/fimmu.2014.00082)
Supplement: Supplementary file 1 [file Presentation_1.ZIP]

Archive with 4 entries (4 files):
- Figure S1-A.TIF
- Figure S1-B(1).TIF
- Figure S1-B(2).TIF
- Figure S1-C.TIF
